# Supplementary material for: Comprehensive Characterization and Relative Quantification of α-Amylase/Trypsin Inhibitors from Wheat Cultivars by Targeted HPLC-MS/MS
Source: Foods. 2020 Oct 13;9(10):1448. doi: 10.3390/foods9101448 (PMC7600490; doi:10.3390/foods9101448)
Supplement: Supplementary file 1 [file foods-09-01448-s001.zip]

Archive with 2 entries (2 files):
- Selection of peptides-28-08-2020.xlsx
- Supplementary Data-12-10-2020.pdf
